# Supplementary material for: Healthy Subcutaneous and Omental Adipose Tissue Is Associated with High Expression of Extracellular Matrix Components
Source: Int J Mol Sci. 2022 Jan 4;23(1):520. doi: 10.3390/ijms23010520 (PMC8745535; doi:10.3390/ijms23010520)
Supplement: Supplementary file 1 [file ijms-23-00520-s001.zip]

Archive with 1 entries (1 files):
- ijms-1466754-supplementary-for publish.pdf
